# Supplementary material for: Exploring Lignans, a Class of Health Promoting Compounds, in a Variety of Edible Oils from Brazil
Source: Foods. 2022 May 11;11(10):1386. doi: 10.3390/foods11101386 (PMC9141677; doi:10.3390/foods11101386)
Supplement: Supplementary file 1 [file foods-11-01386-s001.zip]

Archive with 1 entries (1 files):
- foods-1693456-supplementary-done.pdf
